# Supplementary material for: Tools and methodology to in silico phage discovery in freshwater environments
Source: Front Microbiol. 2024 May 31;15:1390726. doi: 10.3389/fmicb.2024.1390726 (PMC11176557; doi:10.3389/fmicb.2024.1390726)
Supplement: Supplementary file 1 [file Data_Sheet_1.xlsx]

## Sheet: Data Sheet 1
Tool name	Metavirome analysis type	Description	Input type	Accesibility - Web or Standalone	Citation
IDBA-UD	Assembly	Assembly of fastq reads	Processed fastq files	Standalone	33
Megahit	Assembly	Assembly of fastq reads	Processed fastq files	Standalone	34
MetaSpades	Assembly	Assembly of fastq reads	Processed fastq files	Standalone	35
MetaViralSpades	Assembly	Assembly of fastq reads	Processed fastq files	Standalone	37
VirSorter	Viral sequence prediction	Predicts viral regions using probabilistic similarity models and referenced-based protein homology searches	Contigs in FASTA	Standalone	39
Prophet	Viral sequence prediction	Predicts viral regions based on similarity searches against own database	Contigs in FASTA	Standalone	40
PHASTEST	Viral sequence prediction	Predicts viral regions based on similarity searches against own database	Contigs in Genbank or FASTA	Standalone or Web	41
MetaPhinder	Viral sequence prediction	Identifies phage sequences in assembled contigs by integrating BLAST matches to several phage genomes in a database.	Contigs in FASTA	Standalone	42
VirFinder	Viral sequence prediction	Machine learning method for identification of viral contigs based on K-mer distribution	Contigs in FASTA	Standalone	43
DeepVirFinder	Viral sequence prediction	Uses convolutional neural networks to learn viral genomic signatures and predict if a sequence is viral	Contigs in FASTA	Standalone	44
PPR-Meta	Viral sequence prediction	Utilizes neural network structure (CNN) to predict viral sequences	Contigs in FASTA	Standalone	45
PhaMers	Viral sequence prediction	Utilizes a machine learning model based on k-mer frequencies to identify viral sequences	Contigs in FASTA	Standalone	46
VirSorter2	Viral sequence prediction	Predicts viral regions based on HMM alignment to database	Contigs in FASTA	Standalone	47
ViralVerify	Viral sequence prediction	Analyses the gene content of a contig trought a Naive Bayesian classifier and classifies it as viral/bacterial/uncertain	Contigs in FASTA	Standalone	37
geNomad	Viral sequence prediction	Uses an hybrid approach with gene content and a deep neural network to identify sequences of plasmids and viruses	Contigs in FASTA	Standalone	48
Marvel	Viral sequence prediction	Identify viral bins based on a Random Forest machine learning approach	Bins in FASTA	Standalone	49
CheckV	Quality check	Estimation of viral completeness by viral sequece comparison to database of complete viral genomes	Contigs in FASTA	Standalone	51
ViralComplete	Quality check	Estimate viral completness using the Naive Bayesian Classifier to compute the similarity of a sequence to known virus from the RefSeq database	Contigs in FASTA	Standalone	37
DRAM-v	Annotation	Protein-similarity-based pipeline specific for viral functional and metabolic profiling	Contigs in FASTA plus a affi table generated by VirSorter2	Standalone	56
PHANOTATE	Annotation	A gene calling annotation tool that treats a phage genome as a network of paths, being ORFs treated as favorable, and overlaps and gaps less favorable, but still possible. These paths are represented as a weighted network of connections graph to find the optimal path.	Contigs in FASTA	Standalone	57
VIBRANT	Annotation	Hybrid pipeline that uses protein similarity and machine learning approach to annotate viral sequences	Contigs in FASTA	Standalone	50
viral-EggNog-Mapper	Annotation	Pipeline that uses orthology assignment approch to annotate eukaryotic or prokaryotic organisms from genome or metagenome samples	Contigs in FASTA	Standalone and Web	55
Kraken 2	Read or Contig Taxonomic classification	Taxonomic classification of microbiome fastq reads or contigs based on k-mer alignment	Fastq or Fasta files	Standalone	59
VContact 2	Contig Taxonomic classification	Utilizes whole genome gene-sharing	FASTA protein file plus a Gene-to-genome mapping table	Standalone	63
		profiles integrating distance-based hierarchical clustering to generate confidence scores for virus classification
MMSeqs 2	Read or Contig Taxonomic classification	A protein-search-based taxonomy assignment tool that uses a weighted method to assign taxonomic labels	Fastq or Fasta files	Standalone	61
CAT	Contig Taxonomic classification	DIAMOND BLASTP homology for contig taxonomic classification	Contigs in FASTA	Standalone	62
PhaGCN	Contig Taxonomic classification	Machine-Learning -Based tools that combinesthe DNA sequence features and protein sequence similarity to assign taxonomic labels	Contigs in FASTA	Standalone	64
VirusTaxo	Contig Taxonomic classification	Taxonomic classification tool that provides a framework to organize the population of viruses from metagenomic data.	Contigs in FASTA	Standalone	65
PHIST	Phage-Host prediction	Infer virus host rellationships based on the number of k-mers shared between their sequences	FASTA file with host sequences and a FASTA file with viral sequences	Standalone	68
CrisprOpenDB pipeline	Phage-Host prediction	Predicts virus-hosts relationships by searching for CRISPR spacer matches and uses several criteria to create predictions	Contigs in FASTA	Standalone and Web	69
RaFah	Phage-Host prediction	Utilizes Random Forest model to assign phage-host interaction independent from databases	Contigs in FASTA	Standalone	70
VirHostMatcher	Phage-Host prediction	Assign virus-host relations based on oligonucleotide frequency simillarity	FASTA file with host sequences, FASTA file with viral sequences and Host taxonomy table	Standalone	67
IPHoP	Phage-Host prediction	A pipeline that combined multiple tools and methods for phage-host prediction	Contigs in FASTA	Standalone	71
Phyloseq	Diversity analysis	Generate microbial diversity statistcs	Virus count table, Viral taxonomy table, Metadata table	Standalone	72
MicrobiomeAnalyst	Diversity analysis	Generate microbial diversity statistcs	Virus count table, Viral taxonomy table, Metadata table	Standalone and Web	73
Animalcules	Diversity analysis	Generate microbial diversity statistcs	Virus count table, Viral taxonomy table, Metadata table	Standalone	74
